# Supplementary material for: Twine virtual patient games as an online resource for undergraduate diabetes acute care education
Source: BMC Med Educ. 2023 Jun 7;23:417. doi: 10.1186/s12909-023-04231-2 (PMC10244842; doi:10.1186/s12909-023-04231-2)
Supplement: Supplementary file 6 — Supplementary Material 6: Virtual Patient Blueprint Game [file 12909_2023_4231_MOESM6_ESM.zip]

Archive with 28 entries (24 files):
- 12909_2023_4231_MOESM6_ESM/
- 12909_2023_4231_MOESM6_ESM/audio/
- 12909_2023_4231_MOESM6_ESM/audio/background.mp3
- 12909_2023_4231_MOESM6_ESM/audio/covid.mp3
- 12909_2023_4231_MOESM6_ESM/audio/vesicular.mp3
- 12909_2023_4231_MOESM6_ESM/images/
- 12909_2023_4231_MOESM6_ESM/images/cxr.png
- 12909_2023_4231_MOESM6_ESM/images/ecg.png
- 12909_2023_4231_MOESM6_ESM/images/lungs.png
- 12909_2023_4231_MOESM6_ESM/images/NEWS1.png
- 12909_2023_4231_MOESM6_ESM/images/NEWS2.png
- 12909_2023_4231_MOESM6_ESM/images/notrophy.png
- 12909_2023_4231_MOESM6_ESM/images/trophy.png
- 12909_2023_4231_MOESM6_ESM/index.html
- 12909_2023_4231_MOESM6_ESM/videos/
- 12909_2023_4231_MOESM6_ESM/videos/chestpain.mp4
- 12909_2023_4231_MOESM6_ESM/videos/cough.mp4
- 12909_2023_4231_MOESM6_ESM/videos/diarrhoea.mp4
- 12909_2023_4231_MOESM6_ESM/videos/dog.mp4
- 12909_2023_4231_MOESM6_ESM/videos/ending.mp4
- 12909_2023_4231_MOESM6_ESM/videos/haemoptysis.mp4
- 12909_2023_4231_MOESM6_ESM/videos/headache.mp4
- 12909_2023_4231_MOESM6_ESM/videos/myalgia.mp4
- 12909_2023_4231_MOESM6_ESM/videos/nandv.mp4
- 12909_2023_4231_MOESM6_ESM/videos/pyrexia.mp4
- 12909_2023_4231_MOESM6_ESM/videos/sob.mp4
- 12909_2023_4231_MOESM6_ESM/videos/taste.mp4
- 12909_2023_4231_MOESM6_ESM/videos/throat.mp4
